# Supplementary material for: Longitudinal changes in the retail food environment in Mexico and their association with diabetes
Source: Health Place. 2020 Nov;66:102461. doi: 10.1016/j.healthplace.2020.102461 (PMC7705211; doi:10.1016/j.healthplace.2020.102461)
Supplement: Multimedia component 2 [file mmc2.xml]

<?xml version="1.0" encoding="UTF-8" standalone="no"?><data:data><datasets><author>tbarrientos@insp.mx</author><type>0</type><dataset><value>3</value><reason>Other (please explain)</reason><comments>Please see article references for the links to the data. </comments></dataset></datasets></data:data>
